# Supplementary material for: Depletion of Retinal Dopaminergic Activity in a Mouse Model of Rod Dysfunction Exacerbates Experimental Autoimmune Uveoretinitis: A Role for the Gateway Reflex
Source: Int J Mol Sci. 2021 Dec 31;23(1):453. doi: 10.3390/ijms23010453 (PMC8745287; doi:10.3390/ijms23010453)
Supplement: Supplementary file 1 [file ijms-23-00453-s001.zip]

Archive with 3 entries (3 files):
- FIgures S1-S5.pdf
- Supplementary Table S1.xlsx
- Supplementary Table S2.xlsx
